# Supplementary material for: COVID-19-Related Cholangiopathy: Histological Findings
Source: Diagnostics (Basel). 2024 Aug 19;14(16):1804. doi: 10.3390/diagnostics14161804 (PMC11354040; doi:10.3390/diagnostics14161804)
Supplement: Supplementary file 1 [file diagnostics-14-01804-s001.zip]

Archive with 1 entries (1 files):
- diagnostics-3112106-supplementary.pdf
